# Supplementary material for: Antioxidant Systematic Alteration Was Responsible for Injuries Inflicted on the Marine Blue Mussel Mytilus edulis Following Strontium Exposure
Source: Antioxidants (Basel). 2024 Apr 14;13(4):464. doi: 10.3390/antiox13040464 (PMC11047646; doi:10.3390/antiox13040464)
Supplement: Supplementary file 1 [file antioxidants-13-00464-s001.zip]

Archive with 1 entries (1 files):
- antioxidants-2921406-supplementary.pdf
